# Supplementary material for: Vegetarianísh—How “Flexitarian” Eating Patterns Are Defined and Their Role in Global Food-Based Dietary Guidance
Source: Nutrients. 2025 Jul 19;17(14):2369. doi: 10.3390/nu17142369 (PMC12300281; doi:10.3390/nu17142369)
Supplement: Supplementary file 1 [file nutrients-17-02369-s001.zip]

Archive with 1 entries (1 files):
- nutrients-3685218-supplementary.pdf
